# Supplementary material for: Compliance with the WCRF/AICR Recommendations in Qualitative Adaptation and the Occurrence of Breast Cancer: A Case-Control Study
Source: Cancers (Basel). 2024 Jan 22;16(2):468. doi: 10.3390/cancers16020468 (PMC11154306; doi:10.3390/cancers16020468)
Supplement: Supplementary file 1 [file cancers-16-00468-s001.zip]

Archive with 1 entries (1 files):
- cancers-2808096-supplementary.doc
